# Supplementary material for: An aquatic environmental DNA filtration system to maximize recovery potential and promote filtration approach standardization
Source: PeerJ. 2023 Jul 12;11:e15360. doi: 10.7717/peerj.15360 (PMC10349554; doi:10.7717/peerj.15360)
Supplement: Data S1 [file peerj-11-15360-s001.zip]

Archive with 2 entries (2 files):
- R_summary.Rmd
- raw_data.xlsx
