# Supplementary material for: An aquatic environmental DNA filtration system to maximize recovery potential and promote filtration approach standardization
Source: PeerJ. 2023 Jul 12;11:e15360. doi: 10.7717/peerj.15360 (PMC10349554; doi:10.7717/peerj.15360)
Supplement: Data S1 [file peerj-11-15360-s001.zip › R_summary.Rmd]

---
title: "Untitled"
output:
  html_document: default
  pdf_document: default
---
```{r}
library(ggplot2)
library(hrbrthemes)
library(tidyverse)
library(tidyr)
library(ggpubr)
library(viridis)
library(RColorBrewer) 
library(ggbreak)
library(patchwork)
library(svglite)
```

```{r}
figure2_source<-read.csv("eDNA-qPCR_Ct.csv")
figure3a_source<-read.csv("NAq_qPCR.csv")
figure3b_source<-read.csv("MB_qPCR.csv")
```

```{r}
#lab qPCR figure

plot02<-ggplot(figure2_source,aes(x=time, y=mean_Ct, color=target)) +
    geom_point(size=6, shape=18) +
    geom_smooth(aes(as.numeric(time), mean_Ct), method = "lm", se=FALSE)+
    theme_linedraw() +
    theme(text = element_text(size = 48))+
    theme(text=element_text(family="Times New Roman"))+
    theme(panel.grid.major.x = element_blank(),panel.grid.minor.x = element_blank()) +
    theme(legend.position = c(0.75,0.5), legend.title=element_blank())+
    theme(legend.background = element_rect(color="black", fill="white", size=0.5, linetype="solid"))+
    labs(fill="legend",x = "Time (hrs)", y="Threshold Cycle (Ct)") +
    scale_fill_manual(values=c('#4477AA', '#EE6677'))+
    scale_x_continuous(breaks=c(0,4,16))+
    scale_y_continuous(breaks = seq(14, 30, by = 2))
plot02
ggsave(file="Figure 2.svg",plot=plot02,width=20,height=10,dpi=300)
ggsave(file="Figure 2.png",plot=plot02,width=20,height=10,dpi=300)
```


```{r}
#aquarium qPCR bar
figure3a<-ggplot(figure3a_source, aes(x=Sample, y=copy_no, fill=marker)) +
    geom_bar(position="dodge", stat="identity") + 
    theme_linedraw() +
    geom_errorbar( aes(x=Sample, ymin=copy_no-SE, ymax=copy_no+SE), width=0.1, alpha=.5, size=1,position=position_dodge(width=0.9)) +
    theme(text = element_text(size = 48))+
    theme(text=element_text(family="Times New Roman"))+
    theme(panel.grid.major.x = element_blank(),panel.grid.minor.x = element_blank()) +
    theme(legend.position = c(0.8,0.8), legend.title=element_blank())+
    theme(legend.background = element_rect(color="black", fill="white", size=0.5, linetype="solid"))+
    labs(fill="legend",x = "", y="Average Copy Number") +
    theme(panel.grid.major.x = element_blank(),panel.grid.minor.x = element_blank()) +
    theme(axis.text.x = element_text(angle = 45, vjust = 0.5, hjust=1))+
    scale_fill_manual(breaks=c("MarVer1", "MarVer3"),values=c("#DDDDDD", "#555555"))
   figure3a
ggsave(file="Figure 3a.svg",plot=figure3a,width=20,height=20,dpi=300)
ggsave(file="Figure 3a.png",plot=figure3a,width=20,height=20,dpi=300)


#MB qPCR bar
figure3b<-ggplot(figure3b_source, aes(x=Sample, y=copy_no, fill=Marker)) +
    geom_bar(position="dodge", stat="identity") + 
    theme_linedraw() +
    geom_errorbar( aes(x=Sample, ymin=copy_no-SE, ymax=copy_no+SE), width=0.1, alpha=.5, size=1,position=position_dodge(width=0.9)) +
    theme(text = element_text(size = 48))+
    theme(text=element_text(family="Times New Roman"))+
    theme(panel.grid.major.x = element_blank(),panel.grid.minor.x = element_blank()) +
    theme(legend.position = c(0.8,0.8), legend.title=element_blank())+
    theme(legend.background = element_rect(color="black", fill="white", size=0.5, linetype="solid"))+
    labs(fill="legend",x = "", y="Average Copy Number") +
    theme(panel.grid.major.x = element_blank(),panel.grid.minor.x = element_blank()) +
    theme(axis.text.x = element_text(angle = 45, vjust = 0.5, hjust=1))+
    scale_fill_manual(breaks=c("MarVer1", "MarVer3"),values=c("#DDDDDD", "#555555"))
   figure3b
ggsave(file="Figure 3b.svg",plot=figure3b,width=20,height=20,dpi=300)
ggsave(file="Figure 3b.png",plot=figure3b,width=20,height=20,dpi=300)

```
