# Supplementary material for: An aquatic environmental DNA filtration system to maximize recovery potential and promote filtration approach standardization
Source: PeerJ. 2023 Jul 12;11:e15360. doi: 10.7717/peerj.15360 (PMC10349554; doi:10.7717/peerj.15360)
Supplement: Data S1 [file peerj-11-15360-s001.zip › raw_data.xlsx]

## Sheet: DNA yields
Laboratory Experiment						Monterey Field Samples								Aquarium Samples
Sample Name	DNA yield (ng)	Average	St. Dev	S.E.		Sample Name	DNA yield (ng)	Average	St. Dev	S.E.				Sample Name	DNA yield (ng)	Average	St. Dev	S.E.
0	1420	976.667	294.675	85.0653		MB002	26.5	2650	1763.57	872.805	329.889			Aq001	655	745.286	63.9445	24.1688
0	1165					MB003	23.9	2390						Aq002	836
0	1290					MB004	29.2	2920						Aq003	759
0	1150					MB006	6.45	645						Aq004	665
4	1040					MB007	12.8	1280						Aq005	761
4	1120					MB008	12.1	1210						Aq006	770
4	1155					MB009	12.5	1250						Aq007	771
4	870
16	650
16	555
16	525
16	780

## Sheet: Lab_qPCR_Ct
time	target	mean_Ct
0	Me15/16	21.12
0	Me15/16	21.1
0	Me15/16	21.25
0	Me15/16	20.45
4	Me15/16	23.89
4	Me15/16	22.75
4	Me15/16	23.07
4	Me15/16	23.04
16	Me15/16	27.81
16	Me15/16	28.47
16	Me15/16	28.51
16	Me15/16	28.4
0	jgCOI	18.59
0	jgCOI	19.45
0	jgCOI	19.5
0	jgCOI	20.01
4	jgCOI	18.84
4	jgCOI	20.28
4	jgCOI	20.83
4	jgCOI	20.5
16	jgCOI	20.86
16	jgCOI	21.43
16	jgCOI	20.73
16	jgCOI	21.23

## Sheet: Aq_qPCR_copy
Sample	copy_no	marker	SE	Pool	location specific	dolphin present?	sex	Notes			MV1 Average	MV1 St Dev	MV1 S.E.
Aq001	30208.3	MarVer1	1697.57	EP	Surface outlet	No	NA	Males out ~20 minutes			40830.9	19589.2	7404.03
Aq002	45485.2	MarVer1	554.734	HP1	?	Yes	F	Close to Chesapeake
Aq003	32830.5	MarVer1	76.0004	HP1	T	Yes	F	far from females
Aq004	22678.1	MarVer1	272.497	HP1	Back center deck	Yes	F	general inflow
Aq005	82404.1	MarVer1	1733.07	HP2	Back center deck	No	NA	by inlet
Aq006	36939.6	MarVer1	556.245	EP	Center deck	Yes	M	Close to Foster
Aq007	35270.2	MarVer1	163.486	EP	Center deck	Yes	M	Saliva from Foster
NTC	2.55625	MarVer1	1.85697	NA	NA	NA	NA	NA			MV3 Average	MV3 St Dev	MV3 S.E.
Aq001	18256.4	MarVer3	653.215	EP	Surface outlet	No	NA	Males out ~20 minutes			29223.9	17036.2	6439.09
Aq002	39559.3	MarVer3	704.034	HP1	?	Yes	F	Close to Chesapeake
Aq003	18718.9	MarVer3	214.092	HP1	T	Yes	F	far from females
Aq004	14022.9	MarVer3	815.053	HP1	Back center deck	Yes	F	general inflow
Aq005	63057.3	MarVer3	4438.27	HP2	Back center deck	No	NA	by inlet
Aq006	25273.4	MarVer3	640.397	EP	Center deck	Yes	M	Close to Foster
Aq007	25678.9	MarVer3	143.059	EP	Center deck	Yes	M	Saliva from Foster
NTC	6.33649	MarVer3	1.30184	NA	NA	NA	NA	NA

## Sheet: MB_qPCR_copy
Sample	copy_no	StDev	SE	Marker		MV1 Average	MV1 St Dev	MV1 S.E.
NTC	5.79238	9.0014	5.19696	MarVer1		504.313	304.259	114.999
MB002	374.826	41.6163	24.0272	MarVer1
MB003	39.2976	3.83711	2.21536	MarVer1
MB004	288.667	21.2336	12.2592	MarVer1
MB006	894.559	16.9298	9.77444	MarVer1
MB007	845.181	4.07666	2.35366	MarVer1
MB008	497.316	92.9307	53.6536	MarVer1
MB009	590.342	24.3355	14.0501	MarVer1		MV3 Average	MV3 St Dev	MV3 S.E.
NTC	3.96679	0	0	MarVer3		589.996	365.377	138.099
MB002	431.531	24.0797	13.9024	MarVer3
MB003	68.1828	6.04596	3.49064	MarVer3
MB004	248.743	27.7143	19.597	MarVer3
MB006	1095.16	4.6182	2.66632	MarVer3
MB007	931.577	168.452	97.2556	MarVer3
MB008	678.498	79.0833	45.6588	MarVer3
MB009	676.276	91.0901	64.4104	MarVer3
